# Supplementary material for: The Effect of Social Parasitism by Polyergus breviceps on the Nestmate Recognition System of Its Host, Formica altipetens
Source: PLoS One. 2016 Feb 3;11(2):e0147498. doi: 10.1371/journal.pone.0147498 (PMC4740506; doi:10.1371/journal.pone.0147498)
Supplement: S1 Dataset — (XLS) [file pone.0147498.s005.xls]

## Sheet: Sheet1
					Loci (11)
Sample	Ens/Free	Year	Patch	Colony	Fy 4		Fy5		Fy7		Fy13		FL12		FL20		FL21		FL29		FE16		FE21		FE37
P01_01	Ens	2009	3-4B	P01	274	276	198	207	234	234	176	180	101	103	134	138	212	242	187	187	162	172	93	93	109	117
P01_02	Ens	2009	3-4B	P01	272	272	198	198	232	232	176	180	101	103	126	136	212	214	187	197	168	168	93	93	109	117
P01_03	Ens	2009	3-4B	P01	272	276	198	198	232	234	176	180	103	103	128	140	214	242	181	187	166	204	93	93	111	117
P01_04	Ens	2009	3-4B	P01	272	272	207	207	232	232	180	180	101	103	128	132	212	214	181	191	162	170	93	93	111	111
P01_05	Ens	2009	3-4B	P01	272	272	198	198	232	232	176	180	99	103	132	132	212	214	191	193	162	166	93	93	111	119
P01_06	Ens	2009	3-4B	P01	272	272	198	198	232	232	180	180	103	107	126	128	214	214	185	193	168	168	93	93	109	109
P01_07	Ens	2009	3-4B	P01	272	272	207	207	232	232	176	180	101	103	130	138	212	214	185	187	170	170	91	93	111	119
P01_08	Ens	2009	3-4B	P01	276	276	198	198	232	234	176	176	103	105	128	130	214	236	181	187	166	204	93	93	111	117
P01_09	Ens	2009	3-4B	P01	272	272	198	207	232	232	180	180	99	103	128	130	212	214	191	193	162	166	93	93	117	119
P01_10	Ens	2009	3-4B	P01	272	272	198	198	232	232	176	180	99	103	128	136	212	214	187	191	162	166	91	91	117	119
P01_11	Ens	2009	3-4B	P01	272	272	198	207	232	232	176	176	101	103	128	128	212	214	187	197	168	168	91	93	109	111
P01_12	Ens	2009	3-4B	P01	272	272	207	207	232	234	176	176	103	103	126	138	212	214	187	197	166	166	91	93	115	117
P01_13	Ens	2009	3-4B	P01	272	272	198	207	232	232	180	180	103	107	126	132	212	242	187	187	166	166	91	93	111	111
P01_14	Ens	2009	3-4B	P01	272	276	198	198	232	232	176	180	107	107	126	130	214	242	193	193	164	170	93	93	109	119
P01_15	Ens	2009	3-4B	P01	272	272	198	207	232	232	176	176	103	103	142	142	212	214	189	197	166	168	91	93	111	111
P01_16	Ens	2009	3-4B	P01	272	272	198	198	232	232	180	180	99	103	132	132	212	214	191	193	162	172	91	93	115	117
P01_17	Ens	2009	3-4B	P01	272	272	207	207	232	234	176	176	101	103	130	130	212	212	193	193	164	164	93	93	117	119
P01_18	Ens	2009	3-4B	P01	276	276	198	198	232	234	176	176	103	103	128	140	214	242	181	187	166	204	93	93	111	117
P01_19	Ens	2009	3-4B	P01	276	276	198	207	232	234	176	176	103	103	128	140	214	242	181	187	166	204	93	93	111	117
P02_01	Ens	2009	3-4B	P02	272	276	207	207	232	232	176	176	103	103	128	130	238	242	185	185	164	164	93	93	117	119
P02_02	Ens	2009	3-4B	P02	272	276	207	207	234	234	176	176	101	103	128	128	214	214	185	187	162	170	93	93	117	119
P02_03	Ens	2009	3-4B	P02	272	272	207	207	232	232	180	180	103	103	128	128	218	240	185	187	162	168	91	93	119	123
P02_04	Ens	2009	3-4B	P02	272	272	198	198	232	232	180	180	103	107	128	132	214	214	193	193	162	166	93	93	109	117
P02_05	Ens	2009	3-4B	P02	272	276	198	207	232	232	176	180	99	103	126	138	212	218	181	189	166	166	93	93	109	117
P02_06	Ens	2009	3-4B	P02	272	272	198	207	232	232	176	176	103	103	128	130	218	242	185	185	164	164	93	93	117	119
P02_07	Ens	2009	3-4B	P02	272	276	207	207	232	232	176	180	103	103	126	128	212	238	191	193	160	168	93	93	115	117
P02_08	Ens	2009	3-4B	P02	272	272	207	207	232	232	176	180	103	103	126	128	212	238	191	193	160	166	93	93	107	117
P02_09	Ens	2009	3-4B	P02	272	276	198	207	232	234	176	176	99	101	144	146	214	242	185	185	162	168	93	93	117	119
P02_10	Ens	2009	3-4B	P02	276	276	207	207	232	234	180	180	99	99	138	146	218	242	181	181	162	168	93	93	117	119
P02_11	Ens	2009	3-4B	P02	272	272	207	207	232	234	176	180	103	103	126	128	238	238	191	193	160	166	93	93	115	117
P02_12	Ens	2009	3-4B	P02	272	272	198	207	232	232	176	180	99	103	128	130	212	218	185	191	164	168	91	93	111	117
P02_13	Ens	2009	3-4B	P02	272	272	207	207	232	232	176	180	103	103	128	130	238	242	185	187	164	168	93	93	117	119
P02_14	Ens	2009	3-4B	P02	272	272	207	207	232	232	176	180	99	103	126	138	214	214	187	193	162	162	93	93	115	119
P02_15	Ens	2009	3-4B	P02	272	272	198	207	232	232	180	180	101	103	128	138	190	222	187	187	162	166	93	93	115	117
P02_16	Ens	2009	3-4B	P02	272	272	198	207	232	232	176	176	103	103	128	130	238	242	185	187	168	168	93	93	111	111
P02_17	Ens	2009	3-4B	P02	272	272	198	207	232	232	176	180	99	103	128	130	214	218	185	193	166	166	93	93	109	117
P02_18	Ens	2009	3-4B	P02	272	272	198	198	232	232	180	180	103	107	128	132	214	222	193	193	164	164	93	93	109	117
P02_19	Ens	2009	3-4B	P02	272	276	207	207	232	234	176	180	99	103	126	128	212	238	191	193	160	166	93	93	115	117
P03_01	Ens	2009	3-4B	P03	272	272	198	207	232	232	176	180	101	103	134	138	218	218	195	195	168	172	93	93	111	111
P03_02	Ens	2009	3-4B	P03	272	272	207	207	232	232	176	180	101	103	140	140	212	240	187	193	168	168	93	93	109	111
P03_03	Ens	2009	3-4B	P03	272	272	198	207	232	232	176	180	99	103	128	130	212	214	191	199	162	168	93	93	109	109
P03_04	Ens	2009	3-4B	P03	272	276	198	207	232	232	176	180	103	103	128	128	212	222	185	185	162	162	91	93	109	121
P03_05	Ens	2009	3-4B	P03	272	274	207	207	232	232	176	176	101	107	126	152	218	238	187	197	168	168	93	93	111	119
P03_06	Ens	2009	3-4B	P03	272	272	207	207	232	234	176	180	103	103	128	128	218	242	181	181	168	168	93	93	115	117
P03_07	Ens	2009	3-4B	P03	272	276	207	207	232	232	176	180	99	103	126	130	214	218	189	189	164	168	93	93	115	117
P03_08	Ens	2009	3-4B	P03	272	272	198	207	232	232	176	180	101	107	132	132	212	214	185	199	162	168	93	93	111	111
P03_09	Ens	2009	3-4B	P03	272	272	207	207	232	232	176	180	103	103	128	128	218	242	187	187	168	168	93	93	115	117
P03_10	Ens	2009	3-4B	P03	272	272	207	207	232	232	176	180	99	103	126	128	212	214	187	197	166	166	93	93	109	117
P03_11	Ens	2009	3-4B	P03	272	272	207	207	232	232	176	176	99	103	128	128	218	242	181	181	168	168	93	93	115	117
P03_12	Ens	2009	3-4B	P03	272	276	207	207	232	232	176	180	103	103	126	128	214	242	187	197	166	166	93	93	117	119
P03_13	Ens	2009	3-4B	P03	272	272	207	207	232	232	176	176	99	103	128	128	218	242	181	181	168	168	93	93	115	117
P03_14	Ens	2009	3-4B	P03	272	272	198	207	232	232	176	176	103	103	128	138	214	214	187	191	172	204	93	93	107	117
P03_15	Ens	2009	3-4B	P03	274	276	198	207	232	234	180	180	101	103	126	134	212	222	187	187	164	168	91	93	111	111
P03_16	Ens	2009	3-4B	P03	272	276	198	207	232	232	176	180	99	103	126	128	214	242	187	197	164	168	91	93	111	117
P03_17	Ens	2009	3-4B	P03	272	272	207	207	232	232	176	180	103	103	128	140	212	240	187	193	164	164	93	93	117	119
P03_18	Ens	2009	3-4B	P03	272	272	207	207	232	232	176	176	99	103	128	128	214	218	181	181	166	168	93	93	109	115
P03_19	Ens	2009	3-4B	P03	272	272	207	207	232	232	176	180	103	103	128	128	214	218	181	181	168	168	93	93	115	117
P04_01	Ens	2009	3-4B	P04	272	272	207	207	232	232	176	180	99	101	130	132	214	242	185	185	168	172	91	93	115	117
P04_02	Ens	2009	3-4B	P04	272	272	207	207	232	232	176	180	101	103	130	132	214	242	181	185	168	170	91	93	115	117
P04_03	Ens	2009	3-4B	P04	272	272	198	207	232	232	176	180	101	103	130	130	214	242	181	185	168	172	91	93	115	117
P04_04	Ens	2009	3-4B	P04	272	272	198	198	232	232	176	176	101	103	134	138	214	214	187	187	168	168	93	93	111	115
P04_05	Ens	2009	3-4B	P04	272	272	198	207	232	232	176	180	99	101	128	130	214	242	181	185	168	170	91	93	117	117
P04_06	Ens	2009	3-4B	P04	272	272	198	207	232	232	176	180	101	103	128	130	214	242	185	185	164	170	91	93	117	117
P04_07	Ens	2009	3-4B	P04	272	272	207	207	232	232	176	180	101	103	128	130	214	214	181	185	162	170	91	93	117	117
P04_08	Ens	2009	3-4B	P04	272	272	207	207	232	232	176	180	101	103	128	130	214	242	185	185	168	170	91	93	117	117
P04_09	Ens	2009	3-4B	P04	272	272	198	207	232	232	176	180	99	101	130	132	214	242	185	185	162	172	91	93	115	117
P04_10	Ens	2009	3-4B	P04	272	272	198	207	232	232	176	180	97	99	128	130	214	242	185	185	162	172	91	93	117	117
P04_11	Ens	2009	3-4B	P04	272	272	198	207	232	232	176	180	99	101	128	130	214	242	185	185	162	172	91	93	117	117
P04_12	Ens	2009	3-4B	P04	272	272	198	207	232	232	176	180	99	101	128	130	214	242	185	185	162	172	91	93	117	117
P04_13	Ens	2009	3-4B	P04	272	276	198	198	232	232	176	176	101	103	118	118	242	242	185	187	166	166	93	93	107	111
P04_14	Ens	2009	3-4B	P04	272	272	198	207	232	232	176	176	103	103	136	138	214	214	185	187	166	166	93	93	111	117
P04_15	Ens	2009	3-4B	P04	272	272	207	207	232	232	176	180	103	107	134	138	212	212	185	197	168	168	93	93	115	117
P04_16	Ens	2009	3-4B	P04	276	276	198	198	234	234	176	176	101	107	128	128	212	214	187	187	162	162	93	93	117	117
P04_17	Ens	2009	3-4B	P04	272	272	198	207	232	232	176	176	103	103	128	130	238	242	185	187	166	168	91	93	109	111
P04_18	Ens	2009	3-4B	P04	272	272	198	207	232	232	176	180	101	103	130	132	214	242	185	185	162	166	93	93	111	119
P04_19	Ens	2009	3-4B	P04	272	272	207	207	232	232	176	180	99	101	130	132	214	242	181	185	162	172	91	93	115	117
P05_01	Ens	2009	3-4B	P05	272	272	198	207	232	234	176	180	99	103	110	130	214	214	181	185	166	202	91	93	117	119
P05_02	Ens	2009	3-4B	P05	276	276	198	198	232	232	176	180	103	107	132	152	214	214	181	181	166	170	93	93	109	115
P05_03	Ens	2009	3-4B	P05	272	272	207	207	232	232	180	180	103	103	128	128	214	214	185	191	168	168	93	93	115	117
P05_04	Ens	2009	3-4B	P05	272	272	198	207	232	234	176	180	103	107	128	134	214	240	181	187	162	202	93	93	107	107
P05_05	Ens	2009	3-4B	P05	272	276	198	198	232	232	176	180	101	103	128	134	214	218	185	185	166	170	93	93	109	115
P05_06	Ens	2009	3-4B	P05	272	272	198	198	232	232	176	180	103	107	132	152	214	222	193	193	168	168	91	93	111	111
P05_07	Ens	2009	3-4B	P05	272	272	207	207	232	232	176	180	103	103	128	128	214	214	187	191	168	168	93	93	117	117
P05_08	Ens	2009	3-4B	P05	272	272	207	207	232	232	176	180	99	101	128	132	212	222	187	191	164	164	91	93	117	117
P05_09	Ens	2009	3-4B	P05	276	276	198	207	232	232	176	180	101	103	134	134	218	222	181	185	170	204	93	93	111	117
P05_10	Ens	2009	3-4B	P05	272	276	207	207	232	232	176	180	99	101	128	128	212	212	187	193	164	164	93	93	111	117
P05_11	Ens	2009	3-4B	P05	272	276	198	207	232	232	176	180	101	103	134	134	218	222	181	185	170	204	93	93	111	117
P05_12	Ens	2009	3-4B	P05	276	276	207	207	232	232	176	180	101	103	134	134	218	222	181	185	170	204	93	93	111	117
P05_13	Ens	2009	3-4B	P05	276	276	198	198	232	232	176	180	103	107	134	152	214	214	193	193	166	170	93	93	109	109
P05_14	Ens	2009	3-4B	P05	272	276	198	207	232	232	176	180	101	103	132	134	222	242	181	185	168	204	93	93	111	117
P05_15	Ens	2009	3-4B	P05	276	276	198	207	232	232	176	180	101	103	134	134	218	222	181	185	168	204	93	93	111	117
P05_16	Ens	2009	3-4B	P05	272	276	198	207	232	232	176	180	101	103	132	134	222	242	181	185	168	204	93	93	111	117
P05_17	Ens	2009	3-4B	P05	272	272	207	207	232	234	176	176	99	101	130	152	218	240	197	197	164	202	93	93	111	115
P05_18	Ens	2009	3-4B	P05	276	276	198	198	232	232	180	180	103	103	128	130	240	242	181	181	168	168	93	93	107	117
P05_19	Ens	2009	3-4B	P05	272	276	198	198	232	232	176	180	103	105	132	134	214	242	181	181	162	204	93	93	109	111
P06_01	Ens	2009	3-4A	P06	272	276	198	207	232	232	176	180	99	99	122	138	212	214	181	191	164	166	93	93	117	119
P06_02	Ens	2009	3-4A	P06	272	276	198	207	232	232	176	180	101	107	124	138	212	214	181	187	164	166	93	93	117	119
P06_03	Ens	2009	3-4A	P06	272	276	198	207	232	232	176	180	103	107	124	130	212	212	181	191	164	170	93	93	107	117
P06_04	Ens	2009	3-4A	P06	272	274	207	207	232	232	176	176	99	101	128	130	214	214	189	197	160	166	91	93	111	117
P06_05	Ens	2009	3-4A	P06	272	272	207	207	232	232	176	180	99	103	120	130	214	240	187	191	170	170	93	93	109	115
P06_06	Ens	2009	3-4A	P06	276	276	198	207	232	234	176	180	99	103	138	138	212	214	189	191	166	170	91	93	107	109
P06_07	Ens	2009	3-4A	P06	272	276	207	207	232	232	176	176	103	107	126	128	212	214	187	189	160	160	93	93	111	117
P06_08	Ens	2009	3-4A	P06	272	272	207	207	232	232	176	180	99	103	138	140	212	214	187	187	160	166	93	93	109	109
P06_09	Ens	2009	3-4A	P06	272	276	207	207	232	232	176	180	101	107	124	138	212	212	181	191	164	166	93	93	117	119
P06_10	Ens	2009	3-4A	P06	272	276	198	207	232	232	176	180	101	101	122	138	212	214	181	187	164	166	93	93	117	117
P06_11	Ens	2009	3-4A	P06	272	272	207	207	232	232	176	180	99	101	110	128	214	214	181	187	164	164	93	93	111	117
P06_12	Ens	2009	3-4A	P06	272	272	207	207	232	232	176	176	103	103	128	128	212	214	187	189	164	166	93	93	115	117
P06_13	Ens	2009	3-4A	P06	272	272	198	198	232	232	176	176	103	107	132	136	212	218	187	187	162	172	93	93	111	117
P06_14	Ens	2009	3-4A	P06	272	272	198	207	232	232	176	180	103	107	130	132	212	218	187	191	162	172	93	93	111	117
P06_15	Ens	2009	3-4A	P06	272	272	207	207	232	232	180	180	103	107	136	136	214	222	189	191	166	166	93	93	111	117
P06_16	Ens	2009	3-4A	P06	272	274	207	207	232	232	176	176	103	103	128	152	212	212	187	189	160	164	91	93	111	115
P06_17	Ens	2009	3-4A	P06	272	276	207	207	232	232	176	180	101	107	124	138	212	212	181	187	164	166	93	93	117	119
P06_18	Ens	2009	3-4A	P06	272	276	198	207	232	232	180	180	101	103	134	138	212	214	187	193	168	168	93	93	109	117
P06_19	Ens	2009	3-4A	P06	272	272	198	207	232	232	180	180	101	103	136	136	212	222	189	191	164	164	93	93	111	117
P07_01	Ens	2009	3-4A	P07	272	272	207	207	232	232	180	180	99	101	152	154	214	214	181	199	164	164	93	93	109	117
P07_02	Ens	2009	3-4A	P07	272	276	198	207	232	234	176	180	99	99	138	154	214	216	187	189	168	168	91	91	107	111
P07_03	Ens	2009	3-4A	P07	272	272	198	207	232	232	180	180	103	107	150	150	214	214	191	199	164	164	93	93	109	117
P07_04	Ens	2009	3-4A	P07	272	272	207	207	232	232	176	190	103	103	128	128	212	236	185	189	168	168	91	93	111	117
P07_05	Ens	2009	3-4A	P07	272	272	198	198	232	232	176	176	103	107	124	124	214	216	187	189	166	168	93	93	117	117
P07_06	Ens	2009	3-4A	P07	272	272	207	207	232	232	176	176	107	107	130	132	214	234	187	191	166	168	91	93	117	117
P07_07	Ens	2009	3-4A	P07	272	276	198	207	232	234	176	180	99	99	152	152	214	216	187	189	168	168	91	93	111	115
P07_08	Ens	2009	3-4A	P07	272	276	198	207	232	232	176	176	103	103	128	152	214	214	187	193	166	202	93	93	111	119
P07_09	Ens	2009	3-4A	P07	272	272	207	207	232	232	176	180	103	107	124	138	214	216	181	197	166	166	91	93	111	115
P07_10	Ens	2009	3-4A	P07	272	272	198	198	232	232	180	180	103	107	118	140	214	216	181	189	166	166	93	93	107	115
P07_11	Ens	2009	3-4A	P07	272	272	207	207	232	232	176	180	101	103	150	152	214	214	181	199	164	164	93	93	109	117
P07_12	Ens	2009	3-4A	P07	272	272	198	207	232	232	176	180	101	103	128	130	214	216	181	189	172	202	91	93	109	115
P07_13	Ens	2009	3-4A	P07	272	274	207	207	232	232	176	180	99	107	132	144	212	214	189	199	166	204	91	93	115	117
P07_14	Ens	2009	3-4A	P07	272	276	198	207	232	232	180	180	107	107	132	134	214	234	181	191	168	170	93	93	107	107
P07_15	Ens	2009	3-4A	P07	272	272	198	198	232	232	176	176	103	103	126	128	214	214	187	193	166	202	93	93	111	119
P07_16	Ens	2009	3-4A	P07	272	272	198	207	232	232	176	180	103	107	110	132	214	234	187	191	168	168	91	93	107	119
P07_17	Ens	2009	3-4A	P07	272	272	198	207	232	232	176	180	107	107	132	134	214	234	191	193	168	170	93	93	107	107
P07_18	Ens	2009	3-4A	P07	272	272	198	207	232	232	176	180	99	103	132	144	212	214	189	199	166	204	93	93	115	117
P07_19	Ens	2009	3-4A	P07	272	272	198	207	232	232	176	180	103	103	128	130	214	214	187	189	172	202	91	93	109	115
P08_01	Ens	2009	3-4A	P08	272	276	198	207	234	234	176	180	103	107	118	130	214	218	187	189	168	170	93	93	111	117
P08_02	Ens	2009	3-4A	P08	276	276	198	198	232	232	176	176	99	103	128	132	212	216	187	189	168	168	93	93	109	111
P08_03	Ens	2009	3-4A	P08	274	274	198	198	232	232	176	182	103	103	128	132	216	218	189	191	168	168	93	93	109	111
P08_04	Ens	2009	3-4A	P08	272	272	198	198	232	232	176	180	103	103	128	130	212	242	193	193	168	204	93	93	109	121
P08_05	Ens	2009	3-4A	P08	272	276	198	207	232	232	176	180	99	103	130	140	218	242	187	187	166	170	93	93	111	111
P08_06	Ens	2009	3-4A	P08	272	276	198	207	232	232	176	180	103	103	128	140	218	218	187	187	168	170	93	93	119	119
P08_07	Ens	2009	3-4A	P08	276	276	198	198	232	232	176	180	103	103	118	132	216	218	189	191	168	168	93	93	109	111
P08_09	Ens	2009	3-4A	P08	272	276	198	198	232	232	176	176	103	107	128	132	212	214	191	191	166	168	91	93	107	109
P08_10	Ens	2009	3-4A	P08	272	272	198	207	232	232	176	180	103	107	128	130	212	214	187	197	160	172	93	93	109	109
P08_11	Ens	2009	3-4A	P08	276	276	198	198	232	232	176	180	99	103	118	132	216	218	187	189	168	168	93	93	109	111
P08_12	Ens	2009	3-4A	P08	272	272	198	198	232	232	176	182	99	103	130	130	212	218	187	193	166	204	93	93	109	121
P08_13	Ens	2009	3-4A	P08	276	276	198	198	232	232	176	180	103	103	128	128	212	214	187	193	168	168	93	93	109	111
P08_14	Ens	2009	3-4A	P08	272	272	198	198	232	232	176	180	103	103	130	130	212	218	187	193	166	204	93	93	119	121
P08_15	Ens	2009	3-4A	P08	272	272	207	207	232	232	176	180	103	103	130	132	212	214	187	197	160	172	93	93	109	115
P08_16	Ens	2009	3-4A	P08	274	274	198	198	232	232	176	176	103	103	128	132	212	214	189	191	168	168	93	93	109	111
P08_17	Ens	2009	3-4A	P08	272	272	198	198	232	232	176	182	103	103	128	130	212	218	187	193	168	204	93	93	119	121
P08_18	Ens	2009	3-4A	P08	272	272	198	198	232	232	176	180	103	103	132	132	212	214	191	191	168	172	91	93	107	115
P08_19	Ens	2009	3-4A	P08	272	276	198	207	232	232	176	180	103	103	128	140	218	218	187	193	168	170	93	93	109	119
P09_01	Ens	2009	3-4A	P09	272	272	198	198	232	232	176	180	99	101	128	132	212	214	187	187	162	168	93	93	107	111
P09_02	Ens	2009	3-4A	P09	272	272	198	207	232	232	176	180	103	107	138	138	214	222	187	191	162	168	93	93	107	109
P09_03	Ens	2009	3-4A	P09	272	272	207	207	232	232	176	176	103	103	128	134	214	214	187	195	162	170	91	93	107	115
P09_04	Ens	2009	3-4A	P09	272	276	198	198	232	232	176	180	103	107	126	150	212	214	187	193	168	170	91	93	111	117
P09_05	Ens	2009	3-4A	P09	272	272	198	207	232	232	180	180	99	99	128	128	212	240	181	187	164	166	93	93	109	117
P09_06	Ens	2009	3-4A	P09	272	272	198	207	232	232	180	180	99	99	128	128	212	214	181	181	164	166	93	93	109	117
P09_07	Ens	2009	3-4A	P09	276	276	207	207	232	234	180	180	99	103	128	152	212	218	181	187	162	166	91	93	109	111
P09_08	Ens	2009	3-4A	P09	272	272	198	198	232	232	176	180	101	103	130	130	214	216	191	191	164	172	93	93	115	117
P09_09	Ens	2009	3-4A	P09	272	272	207	207	234	234	176	180	99	103	134	144	214	222	181	185	160	164	91	93	117	117
P09_10	Ens	2009	3-4A	P09	272	272	207	207	232	232	176	176	99	103	130	140	212	214	181	187	166	202	91	91	117	119
P09_11	Ens	2009	3-4A	P09	272	272	207	207	232	234	176	180	101	103	138	138	214	218	191	191	166	166	91	91	107	111
P09_12	Ens	2009	3-4A	P09	272	272	198	207	232	234	176	180	99	103	128	132	216	218	187	189	160	168	93	93	109	117
P09_13	Ens	2009	3-4A	P09	272	272	198	198	232	232	176	180	103	103	126	128	214	214	185	191	168	202	93	93	115	117
P09_14	Ens	2009	3-4A	P09	272	274	198	198	232	232	180	180	101	103	152	152	214	222	187	197	168	168	91	93	107	115
P09_15	Ens	2009	3-4A	P09	272	272	207	207	232	232	176	176	99	103	130	136	212	214	185	187	166	202	91	91	109	117
P09_16	Ens	2009	3-4A	P09	272	276	198	198	232	232	176	176	99	103	138	138	212	218	187	197	164	166	93	93	115	117
P09_17	Ens	2009	3-4A	P09	272	272	198	207	232	232	176	180	99	103	128	152	212	222	181	187	164	172	93	93	115	117
P09_18	Ens	2009	3-4A	P09	272	272	198	207	232	232	176	180	99	103	128	152	212	222	181	187	164	172	93	93	115	117
P09_19	Ens	2009	3-4A	P09	272	272	198	207	232	232	176	180	99	101	128	136	214	242	187	193	166	166	93	93	109	109
P10_01	Ens	2009	3-4A	P10	272	272	198	207	232	232	176	180	101	103	132	132	214	214	187	191	168	202	93	93	117	119
P10_02	Ens	2009	3-4A	P10	272	272	198	207	232	232	180	180	101	103	110	118	214	218	181	199	166	166	93	93	115	119
P10_03	Ens	2009	3-4A	P10	272	272	207	207	232	232	180	180	101	103	118	128	218	242	181	191	162	172	93	93	111	115
P10_04	Ens	2009	3-4A	P10	272	272	198	207	232	232	176	180	97	99	124	152	214	214	187	191	166	166	91	93	109	111
P10_05	Ens	2009	3-4A	P10	272	272	207	207	232	232	176	180	101	101	140	152	214	214	181	187	166	166	91	93	111	117
P10_06	Ens	2009	3-4A	P10	272	272	198	207	232	232	176	180	101	107	128	136	214	242	181	187	166	166	93	93	109	109
P10_07	Ens	2009	3-4A	P10	272	272	198	207	232	232	176	180	99	105	132	136	212	214	181	193	168	168	93	93	109	111
P10_08	Ens	2009	3-4A	P10	276	276	198	207	232	232	176	180	97	99	140	152	214	214	181	187	168	168	91	93	111	117
P10_09	Ens	2009	3-4A	P10	272	272	198	207	232	232	176	180	99	101	126	152	214	214	187	191	168	168	91	93	109	111
P10_10	Ens	2009	3-4A	P10	272	272	207	207	232	232	176	180	101	103	118	128	218	242	181	197	164	172	93	93	111	115
P10_11	Ens	2009	3-4A	P10	272	272	198	207	232	232	180	190	101	107	132	140	218	242	191	197	162	170	93	93	107	107
P10_12	Ens	2009	3-4A	P10	272	272	198	207	232	232	180	190	103	103	114	124	214	222	181	187	164	170	93	93	109	115
P10_13	Ens	2009	3-4A	P10	272	276	198	207	232	232	176	180	103	107	126	152	214	214	185	197	164	164	91	93	115	119
P10_14	Ens	2009	3-4A	P10	272	272	198	207	232	232	176	180	101	107	128	136	212	242	187	193	168	168	93	93	109	109
P10_15	Ens	2009	3-4A	P10	272	272	198	207	232	232	176	180	99	101	126	152	214	218	181	187	168	168	91	93	111	117
P10_16	Ens	2009	3-4A	P10	272	276	207	207	232	234	176	176	99	103	128	132	212	218	189	197	164	170	93	93	115	117
P10_17	Ens	2009	3-4A	P10	272	272	207	207	232	232	176	180	103	103	134	134	214	218	181	189	166	166	91	93	117	117
P10_18	Ens	2009	3-4A	P10	272	272	207	207	232	232	180	180	103	107	132	150	214	214	189	199	166	202	91	93	111	117
P10_19	Ens	2009	3-4A	P10	272	272	198	207	232	232	176	176	99	101	126	136	214	222	181	197	166	170	91	93	109	115
F01_01	Free	2009	3-4B	F01	272	276	207	207	232	232	176	180	99	101	128	128	212	214	193	193	162	166	93	93	111	117
F01_02	Free	2009	3-4B	F01	272	272	207	207	232	232	180	180	99	99	126	126	212	214	193	193	162	166	93	93	117	117
F01_03	Free	2009	3-4B	F01	272	276	207	207	232	232	176	180	99	99	126	126	212	214	187	193	166	166	93	93	117	117
F01_04	Free	2009	3-4B	F01	272	276	207	207	232	232	180	180	99	101	126	126	212	214	187	193	166	166	93	93	117	117
F01_05	Free	2009	3-4B	F01	272	276	207	207	232	232	176	180	99	101	128	128	212	214	187	193	162	166	93	93	111	117
F01_06	Free	2009	3-4B	F01	272	272	207	207	232	232	180	180	99	101	128	128	212	214	187	193	166	166	93	93	111	117
F01_07	Free	2009	3-4B	F01	272	272	207	207	232	232	180	180	99	99	126	126	212	214	193	193	162	166	93	93	111	117
F01_08	Free	2009	3-4B	F01	272	276	207	207	232	232	176	180	99	101	128	128	212	214	187	193	166	166	93	93	117	117
F01_09	Free	2009	3-4B	F01	272	276	207	207	232	232	180	180	99	101	126	126	212	214	193	193	162	166	93	93	117	117
F01_10	Free	2009	3-4B	F01	272	272	207	207	232	232	176	180	99	99	128	128	212	214	193	193	166	166	93	93	111	117
F01_11	Free	2009	3-4B	F01	272	272	207	207	232	232	180	180	99	101	128	128	212	214	187	193	162	166	93	93	111	117
F01_12	Free	2009	3-4B	F01	272	272	207	207	232	232	180	180	99	101	128	128	212	214	193	193	162	162	93	93	111	117
F01_13	Free	2009	3-4B	F01	272	276	207	207	232	232	176	180	99	99	128	128	212	214	193	193	162	162	93	93	111	117
F01_14	Free	2009	3-4B	F01	272	276	207	207	232	232	176	180	99	99	128	128	212	214	187	193	166	166	93	93	111	117
F01_15	Free	2009	3-4B	F01	272	276	207	207	232	232	176	180	99	101	126	126	212	214	193	193	166	166	93	93	117	117
F01_16	Free	2009	3-4B	F01	272	272	207	207	232	232	176	180	99	101	128	128	212	214	187	193	166	166	93	93	117	117
F01_17	Free	2009	3-4B	F01	272	272	207	207	232	232	176	180	99	101	128	128	212	214	193	193	166	166	93	93	117	117
F01_18	Free	2009	3-4B	F01	272	276	207	207	232	232	180	180	99	101	126	126	212	214	193	193	162	166	93	93	117	117
F01_19	Free	2009	3-4B	F01	272	276	207	207	232	232	180	180	99	99	126	126	212	214	187	193	162	162	93	93	117	117
F02_01	Free	2009	3-4B	F02	272	276	207	207	232	234	176	180	103	107	130	132	214	214	187	197	168	172	91	93	111	117
F02_02	Free	2009	3-4B	F02	272	274	207	207	232	234	176	180	103	107	130	132	212	214	187	197	168	172	93	93	109	117
F02_03	Free	2009	3-4B	F02	272	274	198	207	232	232	176	180	99	107	130	152	214	214	181	197	168	168	91	93	111	117
F02_04	Free	2009	3-4B	F02	272	276	207	207	232	234	176	180	99	107	130	152	212	214	187	197	168	168	91	93	111	117
F02_05	Free	2009	3-4B	F02	272	276	198	207	232	234	176	176	103	107	130	152	212	214	187	197	168	172	91	93	111	117
F02_06	Free	2009	3-4B	F02	272	276	198	207	232	234	176	180	103	107	130	152	214	214	187	197	168	168	93	93	111	117
F02_07	Free	2009	3-4B	F02	272	274	198	207	232	234	176	180	99	107	130	132	214	214	187	197	168	168	93	93	109	117
F02_08	Free	2009	3-4B	F02	272	274	207	207	232	234	176	180	103	107	130	152	212	214	187	197	168	168	93	93	111	117
F02_09	Free	2009	3-4B	F02	272	276	198	207	232	232	176	180	103	107	130	152	212	214	187	197	168	168	93	93	111	117
F02_10	Free	2009	3-4B	F02	272	276	198	207	232	232	176	180	103	107	130	132	212	214	181	197	164	168	93	93	109	117
F02_11	Free	2009	3-4B	F02	272	276	207	207	232	234	176	180	99	107	130	152	214	214	187	197	164	168	91	93	111	117
F02_12	Free	2009	3-4B	F02	272	276	198	207	232	234	176	176	99	107	130	152	214	214	187	197	168	168	93	93	109	117
F02_13	Free	2009	3-4B	F02	272	272	198	207	232	234	176	180	103	107	130	132	214	214	181	197	168	172	91	93	109	117
F02_14	Free	2009	3-4B	F02	272	272	207	207	232	234	176	176	103	107	130	132	214	214	181	197	168	172	91	93	109	117
F02_15	Free	2009	3-4B	F02	272	274	207	207	232	232	176	180	99	107	130	132	214	214	187	197	168	172	91	93	109	117
F02_16	Free	2009	3-4B	F02	272	274	198	207	232	234	176	180	99	107	130	152	212	214	187	197	168	172	93	93	111	117
F02_17	Free	2009	3-4B	F02	272	272	207	207	232	234	176	180	103	107	130	152	214	214	181	197	168	172	91	91	111	117
F02_18	Free	2009	3-4B	F02	272	276	198	207	232	232	176	176	103	107	130	152	214	214	181	197	168	168	91	93	109	117
F02_19	Free	2009	3-4B	F02	272	276	198	207	232	232	176	176	99	107	130	152	212	214	187	197	168	168	93	93	111	117
F04_01	Free	2009	3-4B	F04	272	272	207	207	232	232	176	180	99	101	128	128	212	214	181	185	164	164	93	93	109	117
F04_02	Free	2009	3-4B	F04	272	276	198	207	232	234	176	176	99	101	128	138	214	214	187	199	164	168	91	93	107	117
F04_03	Free	2009	3-4B	F04	272	272	207	207	232	232	176	180	99	107	130	152	212	214	181	185	164	164	91	93	109	117
F04_04	Free	2009	3-4B	F04	272	276	198	207	232	234	176	176	101	103	138	152	212	214	187	199	164	166	91	93	107	117
F04_05	Free	2009	3-4B	F04	272	276	198	207	232	232	176	176	101	103	128	138	212	214	181	187	164	166	91	93	107	117
F04_06	Free	2009	3-4B	F04	272	276	198	207	232	234	176	176	103	107	138	152	212	214	181	187	166	166	91	93	107	117
F04_07	Free	2009	3-4B	F04	272	272	207	207	232	232	176	180	99	107	130	152	212	214	181	185	164	164	93	93	109	117
F04_08	Free	2009	3-4B	F04	272	276	198	207	232	232	176	176	101	103	128	138	212	214	187	199	166	166	93	93	107	117
F04_09	Free	2009	3-4B	F04	272	276	207	207	232	234	176	176	101	103	128	138	212	214	181	187	166	166	91	93	107	117
F04_10	Free	2009	3-4B	F04	272	272	198	207	232	234	176	180	99	107	128	130	212	214	185	199	164	164	93	93	107	117
F04_11	Free	2009	3-4B	F04	272	272	207	207	232	234	176	180	99	107	128	130	212	214	185	199	164	164	93	93	109	117
F04_12	Free	2009	3-4B	F04	272	272	198	207	232	234	176	180	99	101	128	130	212	214	185	199	164	164	93	93	109	117
F04_13	Free	2009	3-4B	F04	272	272	207	207	232	232	176	180	99	107	128	130	212	214	181	185	164	164	91	93	109	117
F04_14	Free	2009	3-4B	F04	272	272	207	207	232	232	176	180	99	107	130	152	212	214	181	185	164	164	91	93	109	117
F04_15	Free	2009	3-4B	F04	272	272	198	207	232	234	176	180	99	101	130	152	212	214	181	185	164	164	93	93	109	117
F04_16	Free	2009	3-4B	F04	272	276	207	207	232	232	176	176	101	103	128	138	212	214	187	199	166	166	93	93	107	117
F04_17	Free	2009	3-4B	F04	272	276	198	207	232	234	176	176	103	107	138	152	212	214	181	187	166	166	93	93	107	117
F04_18	Free	2009	3-4B	F04	272	272	207	207	232	232	176	180	99	101	130	152	212	214	185	199	164	164	91	93	109	117
F04_19	Free	2009	3-4B	F04	272	276	198	207	232	232	176	176	101	103	138	152	212	214	181	187	166	166	93	93	107	117
F05_01	Free	2009	3-4B	F05	272	272	207	207	232	232	180	180	99	103	138	138	212	214	187	201	168	170	93	93	111	111
F05_02	Free	2009	3-4B	F05	272	272	198	207	232	232	176	180	103	103	138	138	212	236	187	201	168	168	93	93	111	119
F05_03	Free	2009	3-4B	F05	272	276	207	207	232	232	176	180	101	103	136	138	212	216	187	187	164	168	93	93	111	111
F05_04	Free	2009	3-4B	F05	272	276	207	207	232	232	176	180	101	103	136	138	212	216	187	187	164	164	93	93	111	111
F05_05	Free	2009	3-4B	F05	272	272	207	207	232	232	180	180	99	103	128	140	212	214	187	187	168	168	93	93	111	111
F05_06	Free	2009	3-4B	F05	272	272	207	207	232	232	180	180	99	103	128	140	212	214	187	187	164	170	93	93	111	111
F05_07	Free	2009	3-4B	F05	272	272	198	207	232	232	176	180	103	103	128	138	212	218	187	197	162	162	93	93	111	119
F05_08	Free	2009	3-4B	F05	272	272	198	207	232	232	176	180	103	103	128	138	212	218	187	197	162	162	93	93	111	119
F05_09	Free	2009	3-4B	F05	272	276	207	207	232	232	176	180	101	103	136	138	210	212	187	187	164	168	93	93	111	111
F05_10	Free	2009	3-4B	F05	272	272	198	207	232	232	176	180	103	103	138	140	210	236	187	201	168	168	93	93	111	119
F05_11	Free	2009	3-4B	F05	272	276	207	207	232	232	176	180	101	103	136	138	212	218	187	187	164	168	93	93	111	111
F05_12	Free	2009	3-4B	F05	272	272	207	207	232	232	180	180	99	103	138	140	212	214	187	201	164	170	93	93	111	111
F05_13	Free	2009	3-4B	F05	272	272	198	207	232	232	176	180	103	103	128	138	212	218	187	197	164	164	93	93	111	119
F05_14	Free	2009	3-4B	F05	272	276	207	207	232	232	176	180	101	103	128	136	212	214	187	187	164	168	93	93	111	111
F05_15	Free	2009	3-4B	F05	272	272	198	207	232	232	176	180	103	103	138	140	212	236	187	187	168	168	93	93	109	119
F05_16	Free	2009	3-4B	F05	272	272	207	207	232	232	180	180	99	103	128	140	212	214	187	187	168	168	93	93	111	111
F05_17	Free	2009	3-4B	F05	272	276	207	207	232	232	176	180	101	103	136	138	212	214	187	187	164	168	93	93	111	111
F05_18	Free	2009	3-4B	F05	272	276	207	207	232	232	176	180	101	103	128	136	214	218	187	187	164	164	93	93	111	111
F05_19	Free	2009	3-4B	F05	272	272	207	207	232	232	176	180	103	103	128	138	212	218	187	197	168	168	93	93	111	119
F06_01	Free	2009	3-4B	F06	272	272	198	198	232	232	180	180	101	101	136	154	212	214	193	199	166	166	93	93	111	117
F06_02	Free	2009	3-4B	F06	272	276	198	198	232	232	180	180	101	101	132	154	214	222	181	193	166	166	93	93	111	117
F06_03	Free	2009	3-4B	F06	272	272	198	207	232	232	180	180	101	103	136	154	214	222	193	199	166	166	93	93	111	117
F06_04	Free	2009	3-4B	F06	272	276	198	198	232	232	180	180	101	101	132	154	214	222	193	193	166	166	93	93	111	117
F06_05	Free	2009	3-4B	F06	272	272	198	198	232	232	180	180	101	103	132	154	214	222	193	199	168	168	93	93	111	117
F06_06	Free	2009	3-4B	F06	272	276	198	207	232	232	180	180	101	101	132	154	214	222	193	193	168	168	93	93	111	117
F06_07	Free	2009	3-4B	F06	272	276	198	198	232	232	180	180	101	101	132	154	214	222	193	193	168	168	93	93	111	117
F06_08	Free	2009	3-4B	F06	272	276	198	198	232	232	180	180	101	101	132	154	212	214	193	193	168	168	93	93	111	117
F06_09	Free	2009	3-4B	F06	272	272	198	207	232	232	180	180	101	103	136	154	212	214	193	193	168	168	93	93	111	117
F06_10	Free	2009	3-4B	F06	272	276	198	207	232	232	180	180	101	103	136	154	214	222	193	193	168	168	93	93	111	117
F06_11	Free	2009	3-4B	F06	272	272	198	207	232	232	180	180	101	103	136	154	214	222	193	199	166	166	93	93	111	117
F06_12	Free	2009	3-4B	F06	272	272	198	207	232	232	180	180	101	103	136	154	212	214	193	199	168	168	93	93	111	117
F06_13	Free	2009	3-4B	F06	272	272	198	198	232	232	180	180	101	101	132	154	214	222	193	193	166	166	93	93	111	117
F06_14	Free	2009	3-4B	F06	272	272	198	198	232	232	180	180	101	103	136	154	212	214	193	199	166	166	93	93	111	117
F06_15	Free	2009	3-4B	F06	272	276	198	207	232	232	176	180	101	101	136	136	212	214	187	199	166	166	93	93	117	117
F06_16	Free	2009	3-4B	F06	272	276	198	198	232	232	180	180	101	103	136	154	212	214	193	193	166	166	93	93	111	117
F06_17	Free	2009	3-4B	F06	272	276	198	207	232	232	176	180	101	103	132	132	212	214	187	199	166	166	93	93	117	117
F06_18	Free	2009	3-4B	F06	272	272	198	207	232	232	176	180	101	103	136	136	214	222	187	199	166	166	93	93	117	117
F06_19	Free	2009	3-4B	F06	272	272	207	207	232	232	176	180	99	99	136	136	214	222	187	187	168	168	93	93	117	117
F11_1	Free	2009	3-4A	F11	272	272	198	198	232	232	176	180	99	107	126	138	214	214	181	187	166	202	91	91	109	117
F11_2	Free	2009	3-4A	F11	272	272	198	207	232	232	180	190	103	107	132	138	218	242	191	197	160	170	91	93	107	107
F11_3	Free	2009	3-4A	F11	272	272	198	207	232	232	176	180	99	103	126	138	214	214	181	187	166	166	91	91	109	117
F11_4	Free	2009	3-4A	F11	272	272	198	198	232	232	176	180	99	107	126	138	214	214	181	187	166	166	91	91	109	111
F11_5	Free	2009	3-4A	F11	272	272	198	198	232	232	176	180	99	103	126	126	214	214	187	189	166	202	91	93	109	111
F11_6	Free	2009	3-4A	F11	272	272	198	198	232	232	176	180	99	103	126	138	214	214	187	189	166	166	91	93	109	111
F11_7	Free	2009	3-4A	F11	272	272	198	198	232	232	176	180	99	107	126	138	214	214	181	187	166	202	91	93	109	117
F11_8	Free	2009	3-4A	F11	272	272	198	198	232	232	176	180	99	103	126	138	214	214	187	189	166	202	91	91	109	117
F11_9	Free	2009	3-4A	F11	272	272	198	207	232	232	176	180	99	107	126	138	214	214	187	189	166	166	91	91	109	111
F11_10	Free	2009	3-4A	F11	272	272	198	207	232	232	176	180	99	103	126	126	214	214	181	187	166	166	91	93	109	111
F11_11	Free	2009	3-4A	F11	272	272	198	198	232	232	176	180	99	103	126	126	214	214	187	189	166	202	91	91	109	111
F11_12	Free	2009	3-4A	F11	272	272	198	207	232	232	176	180	99	107	126	138	214	214	181	187	166	202	91	93	109	117
F11_13	Free	2009	3-4A	F11	272	272	198	198	232	232	176	180	99	107	126	126	214	214	181	187	166	166	91	91	109	111
F11_14	Free	2009	3-4A	F11	272	272	198	207	232	232	176	180	99	107	126	126	214	214	181	187	166	202	91	91	109	111
F11_15	Free	2009	3-4A	F11	272	272	198	207	232	232	176	180	99	103	126	126	214	214	187	189	166	166	91	93	109	111
F11_16	Free	2009	3-4A	F11	272	272	198	198	232	232	176	180	99	103	126	138	214	214	187	189	166	202	91	91	109	117
F11_17	Free	2009	3-4A	F11	272	272	198	207	232	232	176	180	99	103	126	126	214	214	181	187	166	202	91	93	109	111
F11_18	Free	2009	3-4A	F11	272	272	198	198	232	232	176	180	99	103	126	138	214	214	181	187	166	202	91	91	109	117
F11_19	Free	2009	3-4A	F11	272	272	198	198	232	232	176	180	99	107	126	138	214	214	181	187	166	202	91	91	109	117
F12_1	Free	2009	3-4A	F12	272	272	198	198	232	232	176	180	99	103	126	126	214	214	181	187	166	166	91	93	109	111
F12_2	Free	2009	3-4A	F12	276	276	207	207	232	232	176	180	101	107	132	138	218	242	191	197	162	170	91	93	107	109
F12_3	Free	2009	3-4A	F12	276	276	207	207	232	232	180	190	101	107	132	138	218	242	191	197	160	170	93	93	107	109
F12_4	Free	2009	3-4A	F12	272	272	207	207	232	232	176	180	103	107	132	138	218	242	191	197	160	170	91	93	107	109
F12_5	Free	2009	3-4A	F12	272	272	207	207	232	232	180	190	101	107	132	138	218	242	191	197	162	170	91	93	107	109
F12_6	Free	2009	3-4A	F12	272	276	207	207	232	232	180	190	101	107	132	140	218	242	191	197	160	170	91	93	107	107
F12_7	Free	2009	3-4A	F12	276	276	198	207	232	232	176	180	101	107	132	140	218	242	191	197	162	170	91	93	107	107
F12_8	Free	2009	3-4A	F12	272	272	207	207	232	232	176	180	103	107	132	138	218	242	191	197	160	170	93	93	107	109
F12_10	Free	2009	3-4A	F12	272	272	198	207	232	232	176	180	103	107	132	138	218	242	191	197	160	170	93	93	107	109
F12_11	Free	2009	3-4A	F12	276	276	198	207	232	232	176	180	103	107	132	138	218	242	191	197	162	170	91	93	107	109
F12_12	Free	2009	3-4A	F12	276	276	198	207	232	232	176	180	101	107	132	138	218	242	191	197	162	170	91	93	107	109
F12_13	Free	2009	3-4A	F12	272	272	198	207	232	232	180	190	101	107	132	138	218	242	191	197	162	170	93	93	107	109
F12_14	Free	2009	3-4A	F12	272	272	198	207	232	232	176	180	101	107	132	138	218	242	191	197	162	170	93	93	107	109
F12_15	Free	2009	3-4A	F12	272	272	198	207	232	232	180	190	103	107	132	138	218	242	191	197	162	170	93	93	107	109
F12_16	Free	2009	3-4A	F12	272	272	207	207	232	232	180	190	103	107	132	140	218	242	191	197	162	170	91	93	107	107
F12_17	Free	2009	3-4A	F12	272	272	207	207	232	232	176	180	103	107	132	140	218	242	191	197	160	170	91	91	107	107
F12_18	Free	2009	3-4A	F12	272	272	198	207	232	232	176	180	103	107	132	140	218	242	191	197	160	170	91	93	107	107
F12_19	Free	2009	3-4A	F12	276	276	207	207	232	232	176	180	103	107	132	138	218	242	191	197	162	170	91	93	107	109
3.4B_F3_1	Free	2008	3.4B	3.4B_F3	272	272	207	207	232	232	176	180	103	103	126	128	214	242	185	187	168	172	93	93	111
3.4B_F3_2	Free	2008	3-4B	3.4B_F3	272	272	207	207	232	232	176	180	103	103	126	128	216	242	187	195	168	168	93	93	111
3.4B_F3_3	Free	2008	3-4B	3.4B_F3	272	272	198	198	232	232	180	180	99	103	126	128	214	214	191	195	168	168	93	93	109
3.4B_F3_4	Free	2008	3-4B	3.4B_F3	272	272	198	207	232	232	180	180	99	103	126	128	214	216	191	195	168	172	93	93	109
3.4B_F3_5	Free	2008	3-4B	3.4B_F3	272	272	198	207	232	232	180	180	99	103	128	138	214	216	191	195	168	172	93	93	109
3.4B_F3_7	Free	2008	3-4B	3.4B_F3	272	272	198	207	232	232	176	180	103	103	126	128	214	242	187	195	168	172	93	93	111
3.4B_F3_8	Free	2008	3-4B	3.4B_F3	272	272	207	207	232	232	180	180	103	103	126	128	216	242	187	195	168	168	93	93	111
3.4B_F3_10	Free	2008	3-4B	3.4B_F3	272	272	198	207	232	232	180	180	99	103	126	128	214	216	185	191	168	168	93	93	109
3.4B_F3_12	Free	2008	3-4B	3.4B_F3	272	272	198	207	232	232	176	180	99	103	126	128	214	214	185	191	168	172	93	93	109
3.4B_F3_13	Free	2008	3-4B	3.4B_F3	272	272	198	198	232	232	180	180	99	103	126	128	214	216	185	191	168	168	93	93	109
3.4B_F3_14	Free	2008	3-4B	3.4B_F3	272	272	198	198	232	232	180	180	99	103	128	138	214	216	191	195	168	172	93	93	109
3.4B_F3_15	Free	2008	3-4B	3.4B_F3	272	272	198	207	232	232	180	180	103	103	126	128	214	242	185	187	168	168	93	93	111
3.4B_F3_16	Free	2008	3-4B	3.4B_F3	272	272	207	207	232	232	176	180	103	103	126	128	214	242	185	187	168	168	93	93	111
3.4B_F3_17	Free	2008	3-4B	3.4B_F3	272	272	198	207	232	232	176	180	103	103	128	138	216	242	187	195	168	168	93	93	111
3.4B_F3_18	Free	2008	3-4B	3.4B_F3	272	272	207	207	232	232	176	180	103	103	126	128	214	214	185	187	168	168	93	93	111
3.4B_F3_19	Free	2008	3-4B	3.4B_F3	272	272	207	207	232	232	176	180	103	103	128	138	214	242	185	187	168	172	93	93	111
3.4A_F3_1	Free	2008	3-4A	3.4A_F3	272	272	198	207	232	232	176	176	103	103	130	132	212	214	187	187	166	170	91	93	111
3.4A_F3_2	Free	2008	3-4A	3.4A_F3	272	272	207	207	232	232	176	176	101	105	126	132	212	214	181	187	164	170	91	93	115
3.4A_F3_3	Free	2008	3-4A	3.4A_F3	272	272	198	207	232	232	176	180	103	103	130	140	214	214	187	187	166	166	91	93	107
3.4A_F3_5	Free	2008	3-4A	3.4A_F3	272	272	198	207	232	232	176	176	103	103	130	132	214	214	187	187	166	166	91	93	111
3.4A_F3_6	Free	2008	3-4A	3.4A_F3	272	272	198	207	232	232	176	176	103	103	130	140	212	214	187	187	166	166	91	93	107
3.4A_F3_7	Free	2008	3-4A	3.4A_F3	272	272	198	207	232	232	176	176	103	103	130	132	212	214	187	187	166	166	91	93	111
3.4A_F3_8	Free	2008	3-4A	3.4A_F3	272	272	198	207	232	232	176	176	103	103	130	132	214	214	187	187	166	170	91	93	111
3.4A_F3_9	Free	2008	3-4A	3.4A_F3	272	272	198	207	232	232	176	180	103	103	130	132	214	214	187	187	166	166	91	93	111
3.4A_F3_10	Free	2008	3-4A	3.4A_F3	272	272	198	207	232	232	176	180	103	103	130	140	214	214	187	187	168	168	91	93	107
3.4A_F3_11	Free	2008	3-4A	3.4A_F3	272	272	207	207	232	232	176	176	101	105	124	126	212	214	181	195	166	166	91	93	115
3.4A_F3_12	Free	2008	3-4A	3.4A_F3	272	272	198	207	232	232	176	180	103	103	130	140	212	214	187	187	168	168	91	93	107
3.4A_F3_13	Free	2008	3-4A	3.4A_F3	272	272	198	207	232	232	176	180	103	103	130	140	212	214	187	187	166	170	91	93	111
3.4A_F3_15	Free	2008	3-4A	3.4A_F3	272	272	198	207	232	232	176	180	103	103	130	140	212	214	187	187	168	168	91	93	107
3.4A_F3_16	Free	2008	3-4A	3.4A_F3	272	272	198	207	232	232	176	180	103	103	130	132	212	214	187	187	168	168	91	93	111
3.4A_F3_17	Free	2008	3-4A	3.4A_F3	272	272	198	207	232	232	176	180	103	103	130	140	212	214	187	187	166	170	91	93	107
3.4A_F3_18	Free	2008	3-4A	3.4A_F3	272	272	198	207	232	232	176	180	103	103	130	140	214	214	187	187	166	170	91	93	107
3.4A_F5_1	Free	2008	3-4A	3.4A_F5	272	272	198	207	232	232	176	176	103	103	130	130	212	214	181	187	166	166	93	93	109
3.4A_F5_2	Free	2008	3-4A	3.4A_F5	272	272	198	207	232	232	176	176	103	103	130	130	212	214	181	193	166	166	93	93	107
3.4A_F5_3	Free	2008	3-4A	3.4A_F5	272	272	198	207	232	232	176	180	103	103	130	130	212	214	181	193	166	166	93	93	107
3.4A_F5_4	Free	2008	3-4A	3.4A_F5	272	272	198	207	232	232	176	176	103	103	130	138	212	212	181	193	166	166	93	93	109
3.4A_F5_5	Free	2008	3-4A	3.4A_F5	272	272	198	207	232	232	176	180	103	103	130	138	212	214	181	187	170	170	93	93	109
3.4A_F5_6	Free	2008	3-4A	3.4A_F5	272	272	198	207	232	232	176	176	103	103	130	138	214	214	181	187	166	166	93	93	109
3.4A_F5_7	Free	2008	3-4A	3.4A_F5	272	272	198	207	232	232	176	180	103	103	138	138	214	214	187	189	166	202	93	93	109
3.4A_F5_8	Free	2008	3-4A	3.4A_F5	272	272	198	207	232	232	176	176	103	103	130	138	212	214	181	187	170	170	93	93	109
3.4A_F5_9	Free	2008	3-4A	3.4A_F5	272	272	198	207	232	232	176	176	103	103	130	138	214	214	181	193	166	166	93	93	109
3.4A_F5_10	Free	2008	3-4A	3.4A_F5	272	272	198	207	232	232	176	180	103	103	138	138	214	214	189	193	170	202	93	93	109
3.4A_F5_11	Free	2008	3-4A	3.4A_F5	272	272	198	207	232	232	176	176	103	103	130	130	214	214	181	193	166	166	93	93	107
3.4A_F5_12	Free	2008	3-4A	3.4A_F5	272	272	198	207	232	232	176	176	103	103	130	138	212	214	181	193	170	170	93	93	109
3.4A_F5_13	Free	2008	3-4A	3.4A_F5	272	272	198	207	232	232	176	176	103	103	130	138	212	214	181	193	170	170	93	93	107
3.4A_F5_14	Free	2008	3-4A	3.4A_F5	272	272	198	207	232	232	180	180	103	103	130	138	212	214	189	193	166	202	93	93	107
3.4A_F5_15	Free	2008	3-4A	3.4A_F5	272	272	198	207	232	232	180	180	103	103	138	138	212	214	187	189	170	202	93	93	109
3.4A_F5_17	Free	2008	3-4A	3.4A_F5	272	272	198	207	232	232	176	176	103	103	130	130	214	214	181	187	166	166	93	93	109
3.4A_F5_18	Free	2008	3-4A	3.4A_F5	272	272	198	207	232	232	176	180	103	103	130	130	214	214	181	193	170	170	93	93	107
3.4A_F5_19	Free	2008	3.4A	3.4A_F5	272	272	198	207	232	232	176	180	103	103	130	130	212	214	181	187	170	170	93	93	107
Key to column names
Sample	Patch(if applicable)_Colony_Individual
Ens/Free	Enslaved (parasitized) Formica altipetens in Polyergus colony or Free-living Formica altipetens
Year	Year individual was collected (2008 or 2009)
Patch	Either 3-4A or 3-4B, two adjacent locations with relatively higher densities of Polyergus colonies, connected by a thin patch of livable habitat, approximately 360 meters apart
Colony	Colony codes. "P" indicated Polyergus colony and "F" indicates Formica colony (free-living)
