# Supplementary material for: The Effect of Social Parasitism by Polyergus breviceps on the Nestmate Recognition System of Its Host, Formica altipetens
Source: PLoS One. 2016 Feb 3;11(2):e0147498. doi: 10.1371/journal.pone.0147498 (PMC4740506; doi:10.1371/journal.pone.0147498)
Supplement: S3 Dataset — (XLSX) [file pone.0147498.s007.xlsx]

## Sheet: Raw Behavioral Data
Sample	AgrFocal	Group	Patch	Pairing	Treatment	Focal	ID focal	Foreign	Idforeign	Distance	Trial
3.4B_7_1	0	4	3.4B	7	En_vs_FC	N11	En	N12	FL	C	1
3.4B_7_2	0	4	3.4B	7	En_vs_FC	N11	En	N12	FL	C	2
3.4B_7_5	0	4	3.4B	7	En_vs_FC	N11	En	N12	FL	C	5
3.4B_7_7	0	4	3.4B	7	En_vs_FC	N11	En	N12	FL	C	7
3.4B_7_9	1	4	3.4B	7	En_vs_FC	N11	En	N12	FL	C	9
3.4B_7_10	0	4	3.4B	7	En_vs_FC	N11	En	N12	FL	C	10
3.4B_7_12	0	4	3.4B	7	En_vs_FC	N11	En	N12	FL	C	12
3.4B_7_13	0	4	3.4B	7	En_vs_FC	N11	En	N12	FL	C	13
3.4B_7_14	1	4	3.4B	7	En_vs_FC	N11	En	N12	FL	C	14
3.4B_7_15	0	4	3.4B	7	En_vs_FC	N11	En	N11	FL	C	15
3.4A_1_2	0	1	3.4A	1	En_vs_FC	N1	En	N3	FL	C	2
3.4A_1_3	0	1	3.4A	1	En_vs_FC	N1	En	N3	FL	C	3
3.4A_1_5	0	1	3.4A	1	En_vs_FC	N1	En	N3	FL	C	5
3.4A_1_6	0	1	3.4A	1	En_vs_FC	N1	En	N3	FL	C	6
3.4A_1_7	0	1	3.4A	1	En_vs_FC	N1	En	N3	FL	C	7
3.4A_1_8	0	1	3.4A	1	En_vs_FC	N1	En	N3	FL	C	8
3.4A_1_9	0	1	3.4A	1	En_vs_FC	N1	En	N3	FL	C	9
3.4A_1_13	0	1	3.4A	1	En_vs_FC	N1	En	N3	FL	C	13
3.4A_1_16	0	1	3.4A	1	En_vs_FC	N1	En	N3	FL	C	16
3.4A_1_20	0	1	3.4A	1	En_vs_FC	N1	En	N3	FL	C	20
3.4B_1_3	0	2	3.4B	1	En_vs_FC	N1	En	N2	FL	C	3
3.4B_1_5	0	2	3.4B	1	En_vs_FC	N1	En	N2	FL	C	5
3.4B_1_6	0	2	3.4B	1	En_vs_FC	N1	En	N2	FL	C	6
3.4B_1_7	0	2	3.4B	1	En_vs_FC	N1	En	N2	FL	C	7
3.4B_1_8	0	2	3.4B	1	En_vs_FC	N1	En	N2	FL	C	8
3.4B_1_10	0	2	3.4B	1	En_vs_FC	N1	En	N2	FL	C	10
3.4B_1_13	0	2	3.4B	1	En_vs_FC	N1	En	N2	FL	C	13
3.4B_1_15	0	2	3.4B	1	En_vs_FC	N1	En	N2	FL	C	15
3.4B_1_16	0	2	3.4B	1	En_vs_FC	N1	En	N2	FL	C	16
3.4B_1_19	0	2	3.4B	1	En_vs_FC	N1	En	N2	FL	C	19
3.4B_5_1	0	3	3.4B	5	En_vs_FC	N7	En	N8	FL	C	1
3.4B_5_2	0	3	3.4B	5	En_vs_FC	N7	En	N8	FL	C	2
3.4B_5_4	0	3	3.4B	5	En_vs_FC	N7	En	N8	FL	C	4
3.4B_5_5	0	3	3.4B	5	En_vs_FC	N7	En	N8	FL	C	5
3.4B_5_8	0	3	3.4B	5	En_vs_FC	N7	En	N8	FL	C	8
3.4B_5_9	0	3	3.4B	5	En_vs_FC	N7	En	N8	FL	C	9
3.4B_5_10	0	3	3.4B	5	En_vs_FC	N7	En	N8	FL	C	10
3.4B_5_11	0	3	3.4B	5	En_vs_FC	N7	En	N8	FL	C	11
3.4B_5_12	0	3	3.4B	5	En_vs_FC	N7	En	N8	FL	C	12
3.4B_5_13	0	3	3.4B	5	En_vs_FC	N7	En	N8	FL	C	13
3.4B_13_2	0	5	3.4B	13	En_vs_FC	N19	En	N20	FL	C	2
3.4B_13_3	0	5	3.4B	13	En_vs_FC	N19	En	N20	FL	C	3
3.4B_13_5	0	5	3.4B	13	En_vs_FC	N19	En	N20	FL	C	5
3.4B_13_7	0	5	3.4B	13	En_vs_FC	N19	En	N20	FL	C	7
3.4B_13_8	0	5	3.4B	13	En_vs_FC	N19	En	N20	FL	C	8
3.4B_13_9	0	5	3.4B	13	En_vs_FC	N19	En	N20	FL	C	9
3.4B_13_10	0	5	3.4B	13	En_vs_FC	N19	En	N20	FL	C	10
3.4B_13_11	0	5	3.4B	13	En_vs_FC	N19	En	N20	FL	C	11
3.4B_13_13	0	5	3.4B	13	En_vs_FC	N19	En	N20	FL	C	13
3.4B_13_15	0	5	3.4B	13	En_vs_FC	N19	En	N20	FL	C	15
3.4B_17_1	0	6	3.4B	17	En_vs_FC	N25	En	N26	FL	C	1
3.4B_17_2	0	6	3.4B	17	En_vs_FC	N25	En	N26	FL	C	2
3.4B_17_5	0	6	3.4B	17	En_vs_FC	N25	En	N26	FL	C	5
3.4B_17_7	0	6	3.4B	17	En_vs_FC	N25	En	N26	FL	C	7
3.4B_17_8	0	6	3.4B	17	En_vs_FC	N25	En	N26	FL	C	8
3.4B_17_9	1	6	3.4B	17	En_vs_FC	N25	En	N26	FL	C	9
3.4B_17_10	0	6	3.4B	17	En_vs_FC	N25	En	N26	FL	C	10
3.4B_17_11	0	6	3.4B	17	En_vs_FC	N25	En	N26	FL	C	11
3.4B_17_14	0	6	3.4B	17	En_vs_FC	N25	En	N26	FL	C	14
3.4B_17_15	0	6	3.4B	17	En_vs_FC	N25	En	N26	FL	C	15
3.4A_4_1	0	1	3.4A	4	En_vs_FF	N1	En	N7	FL	F	1
3.4A_4_2	0	1	3.4A	4	En_vs_FF	N1	En	N7	FL	F	2
3.4A_4_3	0	1	3.4A	4	En_vs_FF	N1	En	N7	FL	F	3
3.4A_4_4	0	1	3.4A	4	En_vs_FF	N1	En	N7	FL	F	4
3.4A_4_5	0	1	3.4A	4	En_vs_FF	N1	En	N7	FL	F	5
3.4A_4_6	0	1	3.4A	4	En_vs_FF	N1	En	N7	FL	F	6
3.4A_4_7	0	1	3.4A	4	En_vs_FF	N1	En	N7	FL	F	7
3.4A_4_8	0	1	3.4A	4	En_vs_FF	N1	En	N7	FL	F	8
3.4A_4_9	0	1	3.4A	4	En_vs_FF	N1	En	N7	FL	F	9
3.4A_4_10	0	1	3.4A	4	En_vs_FF	N1	En	N7	FL	F	10
3.4B_3_1	0	2	3.4B	3	En_vs_FF	N1	En	N5	FL	F	1
3.4B_3_2	0	2	3.4B	3	En_vs_FF	N1	En	N5	FL	F	2
3.4B_3_3	0	2	3.4B	3	En_vs_FF	N1	En	N5	FL	F	3
3.4B_3_4	0	2	3.4B	3	En_vs_FF	N1	En	N5	FL	F	4
3.4B_3_5	0	2	3.4B	3	En_vs_FF	N1	En	N5	FL	F	5
3.4B_3_6	0	2	3.4B	3	En_vs_FF	N1	En	N5	FL	F	6
3.4B_3_7	0	2	3.4B	3	En_vs_FF	N1	En	N5	FL	F	7
3.4B_3_8	0	2	3.4B	3	En_vs_FF	N1	En	N5	FL	F	8
3.4B_3_9	0	2	3.4B	3	En_vs_FF	N1	En	N5	FL	F	9
3.4B_3_10	0	2	3.4B	3	En_vs_FF	N1	En	N5	FL	F	10
3.4B_11_1	0	3	3.4B	11	En_vs_FF	N7	En	N17	FL	F	1
3.4B_11_4	0	3	3.4B	11	En_vs_FF	N7	En	N17	FL	F	4
3.4B_11_5	1	3	3.4B	11	En_vs_FF	N7	En	N17	FL	F	5
3.4B_11_7	0	3	3.4B	11	En_vs_FF	N7	En	N17	FL	F	7
3.4B_11_9	0	3	3.4B	11	En_vs_FF	N7	En	N17	FL	F	9
3.4B_11_10	0	3	3.4B	11	En_vs_FF	N7	En	N17	FL	F	10
3.4B_11_12	0	3	3.4B	11	En_vs_FF	N7	En	N17	FL	F	12
3.4B_11_13	1	3	3.4B	11	En_vs_FF	N7	En	N17	FL	F	13
3.4B_11_14	0	3	3.4B	11	En_vs_FF	N7	En	N17	FL	F	14
3.4B_11_15	0	3	3.4B	11	En_vs_FF	N7	En	N17	FL	F	15
3.4B_10_4	0	4	3.4B	10	En_vs_FF	N11	En	N15	FL	F	4
3.4B_10_7	0	4	3.4B	10	En_vs_FF	N11	En	N15	FL	F	7
3.4B_10_8	0	4	3.4B	10	En_vs_FF	N11	En	N15	FL	F	8
3.4B_10_9	0	4	3.4B	10	En_vs_FF	N11	En	N15	FL	F	9
3.4B_10_10	1	4	3.4B	10	En_vs_FF	N11	En	N15	FL	F	10
3.4B_10_11	0	4	3.4B	10	En_vs_FF	N11	En	N15	FL	F	11
3.4B_10_12	0	4	3.4B	10	En_vs_FF	N11	En	N15	FL	F	12
3.4B_10_13	0	4	3.4B	10	En_vs_FF	N11	En	N15	FL	F	13
3.4B_10_14	0	4	3.4B	10	En_vs_FF	N11	En	N15	FL	F	14
3.4B_10_15	0	4	3.4B	10	En_vs_FF	N11	En	N15	FL	F	15
3.4B_15_1	0	5	3.4B	15	En_vs_FF	N19	En	N23	FL	F	1
3.4B_15_2	0	5	3.4B	15	En_vs_FF	N19	En	N23	FL	F	2
3.4B_15_3	1	5	3.4B	15	En_vs_FF	N19	En	N23	FL	F	3
3.4B_15_4	0	5	3.4B	15	En_vs_FF	N19	En	N23	FL	F	4
3.4B_15_6	0	5	3.4B	15	En_vs_FF	N19	En	N23	FL	F	6
3.4B_15_7	0	5	3.4B	15	En_vs_FF	N19	En	N23	FL	F	7
3.4B_15_10	1	5	3.4B	15	En_vs_FF	N19	En	N23	FL	F	10
3.4B_15_11	0	5	3.4B	15	En_vs_FF	N19	En	N23	FL	F	11
3.4B_15_12	0	5	3.4B	15	En_vs_FF	N19	En	N23	FL	F	12
3.4B_15_14	0	5	3.4B	15	En_vs_FF	N19	En	N23	FL	F	14
3.4B_19_1	0	6	3.4B	19	En_vs_FF	N25	En	N29	FL	F	1
3.4B_19_2	0	6	3.4B	19	En_vs_FF	N25	En	N29	FL	F	2
3.4B_19_3	1	6	3.4B	19	En_vs_FF	N25	En	N29	FL	F	3
3.4B_19_5	0	6	3.4B	19	En_vs_FF	N25	En	N29	FL	F	5
3.4B_19_7	1	6	3.4B	19	En_vs_FF	N25	En	N29	FL	F	7
3.4B_19_10	0	6	3.4B	19	En_vs_FF	N25	En	N29	FL	F	10
3.4B_19_11	1	6	3.4B	19	En_vs_FF	N25	En	N29	FL	F	11
3.4B_19_12	0	6	3.4B	19	En_vs_FF	N25	En	N29	FL	F	12
3.4B_19_14	0	6	3.4B	19	En_vs_FF	N25	En	N29	FL	F	14
3.4B_19_15	1	6	3.4B	19	En_vs_FF	N25	En	N29	FL	F	15
3.4A_2_1	1	1	3.4A	2	F_vs_FC	N5	FL	N4	FL	C	1
3.4A_2_4	0	1	3.4A	2	F_vs_FC	N5	FL	N4	FL	C	4
3.4A_2_5	0	1	3.4A	2	F_vs_FC	N5	FL	N4	FL	C	5
3.4A_2_6	0	1	3.4A	2	F_vs_FC	N5	FL	N4	FL	C	6
3.4A_2_8	0	1	3.4A	2	F_vs_FC	N5	FL	N4	FL	C	8
3.4A_2_11	0	1	3.4A	2	F_vs_FC	N5	FL	N4	FL	C	11
3.4A_2_13	0	1	3.4A	2	F_vs_FC	N5	FL	N4	FL	C	13
3.4A_2_19	0	1	3.4A	2	F_vs_FC	N5	FL	N4	FL	C	19
3.4A_2_14	0	1	3.4A	2	F_vs_FC	N5	FL	N4	FL	C	14
3.4A_2_15	0	1	3.4A	2	F_vs_FC	N5	FL	N4	FL	C	15
3.4B_2_4	0	2	3.4B	2	F_vs_FC	N3	FL	N4	FL	C	4
3.4B_2_5	1	2	3.4B	2	F_vs_FC	N3	FL	N4	FL	C	5
3.4B_2_6	1	2	3.4B	2	F_vs_FC	N3	FL	N4	FL	C	6
3.4B_2_7	1	2	3.4B	2	F_vs_FC	N3	FL	N4	FL	C	7
3.4B_2_10	1	2	3.4B	2	F_vs_FC	N3	FL	N4	FL	C	10
3.4B_2_11	1	2	3.4B	2	F_vs_FC	N3	FL	N4	FL	C	11
3.4B_2_13	1	2	3.4B	2	F_vs_FC	N3	FL	N4	FL	C	13
3.4B_2_14	0	2	3.4B	2	F_vs_FC	N3	FL	N4	FL	C	14
3.4B_2_16	0	2	3.4B	2	F_vs_FC	N3	FL	N4	FL	C	16
3.4B_6_2	1	3	3.4B	6	F_vs_FC	N9	FL	N10	FL	C	2
3.4B_6_4	1	3	3.4B	6	F_vs_FC	N9	FL	N10	FL	C	4
3.4B_6_5	1	3	3.4B	6	F_vs_FC	N9	FL	N10	FL	C	5
3.4B_6_7	0	3	3.4B	6	F_vs_FC	N9	FL	N10	FL	C	7
3.4B_6_8	0	3	3.4B	6	F_vs_FC	N9	FL	N10	FL	C	8
3.4B_6_9	0	3	3.4B	6	F_vs_FC	N9	FL	N10	FL	C	9
3.4B_6_10	0	3	3.4B	6	F_vs_FC	N9	FL	N10	FL	C	10
3.4B_6_11	1	3	3.4B	6	F_vs_FC	N9	FL	N10	FL	C	11
3.4B_6_12	0	3	3.4B	6	F_vs_FC	N9	FL	N10	FL	C	12
3.4B_6_14	1	3	3.4B	6	F_vs_FC	N9	FL	N10	FL	C	14
3.4B_8_1	1	4	3.4B	8	F_vs_FC	N13	FL	N14	FL	C	1
3.4B_8_2	1	4	3.4B	8	F_vs_FC	N13	FL	N14	FL	C	2
3.4B_8_4	0	4	3.4B	8	F_vs_FC	N13	FL	N14	FL	C	4
3.4B_8_5	1	4	3.4B	8	F_vs_FC	N13	FL	N14	FL	C	5
3.4B_8_6	0	4	3.4B	8	F_vs_FC	N13	FL	N14	FL	C	6
3.4B_8_7	1	4	3.4B	8	F_vs_FC	N13	FL	N14	FL	C	7
3.4B_8_8	0	4	3.4B	8	F_vs_FC	N13	FL	N14	FL	C	8
3.4B_8_10	0	4	3.4B	8	F_vs_FC	N13	FL	N14	FL	C	10
3.4B_8_14	0	4	3.4B	8	F_vs_FC	N13	FL	N14	FL	C	14
3.4B_8_15	1	4	3.4B	8	F_vs_FC	N13	FL	N14	FL	C	15
3.4B_14_2	1	5	3.4B	14	F_vs_FC	N21	FL	N22	FL	C	2
3.4B_14_3	0	5	3.4B	14	F_vs_FC	N21	FL	N22	FL	C	3
3.4B_14_5	0	5	3.4B	14	F_vs_FC	N21	FL	N22	FL	C	5
3.4B_14_6	0	5	3.4B	14	F_vs_FC	N21	FL	N22	FL	C	6
3.4B_14_7	1	5	3.4B	14	F_vs_FC	N21	FL	N22	FL	C	7
3.4B_14_8	0	5	3.4B	14	F_vs_FC	N21	FL	N22	FL	C	8
3.4B_14_9	1	5	3.4B	14	F_vs_FC	N21	FL	N22	FL	C	9
3.4B_14_11	0	5	3.4B	14	F_vs_FC	N21	FL	N22	FL	C	11
3.4B_14_13	0	5	3.4B	14	F_vs_FC	N21	FL	N22	FL	C	13
3.4B_14_14	0	5	3.4B	14	F_vs_FC	N21	FL	N22	FL	C	14
3.4B_18_2	1	6	3.4B	18	F_vs_FC	N28	FL	N27	FL	C	2
3.4B_18_3	0	6	3.4B	18	F_vs_FC	N28	FL	N27	FL	C	3
3.4B_18_6	0	6	3.4B	18	F_vs_FC	N28	FL	N27	FL	C	6
3.4B_18_8	0	6	3.4B	18	F_vs_FC	N28	FL	N27	FL	C	8
3.4B_18_9	0	6	3.4B	18	F_vs_FC	N28	FL	N27	FL	C	9
3.4B_18_10	1	6	3.4B	18	F_vs_FC	N28	FL	N27	FL	C	10
3.4B_18_11	0	6	3.4B	18	F_vs_FC	N28	FL	N27	FL	C	11
3.4B_18_13	1	6	3.4B	18	F_vs_FC	N28	FL	N27	FL	C	13
3.4B_18_14	0	6	3.4B	18	F_vs_FC	N28	FL	N27	FL	C	14
3.4B_18_15	0	6	3.4B	18	F_vs_FC	N28	FL	N27	FL	C	15
3.4B_2_1	0	2	3.4B	2	F_vs_FC	N3	FL	N4	FL	C	1
3.4A_3_2	0	1	3.4A	3	F_vs_FF	N5	FL	N6	FL	F	2
3.4A_3_3	1	1	3.4A	3	F_vs_FF	N5	FL	N6	FL	F	3
3.4A_3_4	0	1	3.4A	3	F_vs_FF	N5	FL	N6	FL	F	4
3.4A_3_5	0	1	3.4A	3	F_vs_FF	N5	FL	N6	FL	F	5
3.4A_3_6	0	1	3.4A	3	F_vs_FF	N5	FL	N6	FL	F	6
3.4A_3_7	0	1	3.4A	3	F_vs_FF	N5	FL	N6	FL	F	7
3.4A_3_8	0	1	3.4A	3	F_vs_FF	N5	FL	N6	FL	F	8
3.4A_3_9	0	1	3.4A	3	F_vs_FF	N5	FL	N6	FL	F	9
3.4A_3_10	1	1	3.4A	3	F_vs_FF	N5	FL	N6	FL	F	10
3.4A_3_11	1	1	3.4A	3	F_vs_FF	N5	FL	N6	FL	F	11
3.4B_4_1	0	2	3.4B	4	F_vs_FF	N3	FL	N6	FL	F	1
3.4B_4_2	0	2	3.4B	4	F_vs_FF	N3	FL	N6	FL	F	2
3.4B_4_3	0	2	3.4B	4	F_vs_FF	N3	FL	N6	FL	F	3
3.4B_4_4	0	2	3.4B	4	F_vs_FF	N3	FL	N6	FL	F	4
3.4B_4_5	0	2	3.4B	4	F_vs_FF	N3	FL	N6	FL	F	5
3.4B_4_6	1	2	3.4B	4	F_vs_FF	N3	FL	N6	FL	F	6
3.4B_4_7	0	2	3.4B	4	F_vs_FF	N3	FL	N6	FL	F	7
3.4B_4_8	0	2	3.4B	4	F_vs_FF	N3	FL	N6	FL	F	8
3.4B_4_9	1	2	3.4B	4	F_vs_FF	N3	FL	N6	FL	F	9
3.4B_4_10	0	2	3.4B	4	F_vs_FF	N3	FL	N6	FL	F	10
3.4B_12_1	0	3	3.4B	12	F_vs_FF	N9	FL	N18	FL	F	1
3.4B_12_4	1	3	3.4B	12	F_vs_FF	N9	FL	N18	FL	F	4
3.4B_12_7	1	3	3.4B	12	F_vs_FF	N9	FL	N18	FL	F	7
3.4B_12_8	1	3	3.4B	12	F_vs_FF	N9	FL	N18	FL	F	8
3.4B_12_9	1	3	3.4B	12	F_vs_FF	N9	FL	N18	FL	F	9
3.4B_12_10	0	3	3.4B	12	F_vs_FF	N9	FL	N18	FL	F	10
3.4B_12_11	0	3	3.4B	12	F_vs_FF	N9	FL	N18	FL	F	11
3.4B_12_12	1	3	3.4B	12	F_vs_FF	N9	FL	N18	FL	F	12
3.4B_12_13	0	3	3.4B	12	F_vs_FF	N9	FL	N18	FL	F	13
3.4B_12_14	0	3	3.4B	12	F_vs_FF	N9	FL	N18	FL	F	14
3.4B_9_1	1	4	3.4B	9	F_vs_FF	N13	FL	N16	FL	F	1
3.4B_9_3	0	4	3.4B	9	F_vs_FF	N13	FL	N16	FL	F	3
3.4B_9_4	0	4	3.4B	9	F_vs_FF	N13	FL	N16	FL	F	4
3.4B_9_8	1	4	3.4B	9	F_vs_FF	N13	FL	N16	FL	F	8
3.4B_9_10	1	4	3.4B	9	F_vs_FF	N13	FL	N16	FL	F	10
3.4B_9_11	0	4	3.4B	9	F_vs_FF	N13	FL	N16	FL	F	11
3.4B_9_12	0	4	3.4B	9	F_vs_FF	N13	FL	N16	FL	F	12
3.4B_9_13	1	4	3.4B	9	F_vs_FF	N13	FL	N16	FL	F	13
3.4B_9_14	0	4	3.4B	9	F_vs_FF	N13	FL	N16	FL	F	14
3.4B_9_15	1	4	3.4B	9	F_vs_FF	N13	FL	N16	FL	F	15
3.4B_16_1	0	5	3.4B	16	F_vs_FF	N21	FL	N24	FL	F	1
3.4B_16_2	0	5	3.4B	16	F_vs_FF	N21	FL	N24	FL	F	2
3.4B_16_6	0	5	3.4B	16	F_vs_FF	N21	FL	N24	FL	F	6
3.4B_16_7	0	5	3.4B	16	F_vs_FF	N21	FL	N24	FL	F	7
3.4B_16_8	1	5	3.4B	16	F_vs_FF	N21	FL	N24	FL	F	8
3.4B_16_9	0	5	3.4B	16	F_vs_FF	N21	FL	N24	FL	F	9
3.4B_16_10	0	5	3.4B	16	F_vs_FF	N21	FL	N24	FL	F	10
3.4B_16_13	0	5	3.4B	16	F_vs_FF	N21	FL	N24	FL	F	13
3.4B_16_14	0	5	3.4B	16	F_vs_FF	N21	FL	N24	FL	F	14
3.4B_16_15	1	5	3.4B	16	F_vs_FF	N21	FL	N24	FL	F	15
3.4B_20_1	0	6	3.4B	20	F_vs_FF	N28	FL	N30	FL	F	1
3.4B_20_3	0	6	3.4B	20	F_vs_FF	N28	FL	N30	FL	F	3
3.4B_20_4	1	6	3.4B	20	F_vs_FF	N28	FL	N30	FL	F	4
3.4B_20_5	0	6	3.4B	20	F_vs_FF	N28	FL	N30	FL	F	5
3.4B_20_7	0	6	3.4B	20	F_vs_FF	N28	FL	N30	FL	F	7
3.4B_20_8	0	6	3.4B	20	F_vs_FF	N28	FL	N30	FL	F	8
3.4B_20_10	1	6	3.4B	20	F_vs_FF	N28	FL	N30	FL	F	10
3.4B_20_13	0	6	3.4B	20	F_vs_FF	N28	FL	N30	FL	F	13
3.4B_20_14	0	6	3.4B	20	F_vs_FF	N28	FL	N30	FL	F	14
3.4B_20_15	0	6	3.4B	20	F_vs_FF	N28	FL	N30	FL	F	15
3.4A_1_10	0	1	3.4A	1	NC	N1	NC	N3	NC	NA	10
3.4A_1_1	0	1	3.4A	1	NC	N1	NC	N1	NC	NA	1
3.4A_1_4	0	1	3.4A	1	NC	N1	NC	N1	NC	NA	4
3.4A_1_11	0	1	3.4A	1	NC	N1	NC	N1	NC	NA	11
3.4A_1_12	0	1	3.4A	1	NC	N1	NC	N1	NC	NA	12
3.4A_1_14	0	1	3.4A	1	NC	N1	NC	N1	NC	NA	14
3.4A_1_15	0	1	3.4A	1	NC	N1	NC	N1	NC	NA	15
3.4A_1_17	0	1	3.4A	1	NC	N1	NC	N1	NC	NA	17
3.4A_1_18	0	1	3.4A	1	NC	N1	NC	N1	NC	NA	18
3.4A_1_19	0	1	3.4A	1	NC	N1	NC	N1	NC	NA	19
3.4A_2_2	0	1	3.4A	2	NC	N5	NC	N5	NC	NA	2
3.4A_2_3	0	1	3.4A	2	NC	N5	NC	N5	NC	NA	3
3.4A_2_7	0	1	3.4A	2	NC	N5	NC	N5	NC	NA	7
3.4A_2_9	0	1	3.4A	2	NC	N5	NC	N5	NC	NA	9
3.4A_2_10	0	1	3.4A	2	NC	N5	NC	N5	NC	NA	10
3.4A_2_12	0	1	3.4A	2	NC	N5	NC	N5	NC	NA	12
3.4A_2_16	0	1	3.4A	2	NC	N5	NC	N5	NC	NA	16
3.4A_2_17	0	1	3.4A	2	NC	N5	NC	N5	NC	NA	17
3.4A_2_18	0	1	3.4A	2	NC	N5	NC	N5	NC	NA	18
3.4A_2_20	0	1	3.4A	2	NC	N5	NC	N5	NC	NA	20
3.4B_1_1	0	2	3.4B	1	NC	N1	NC	N1	NC	NA	1
3.4B_1_2	0	2	3.4B	1	NC	N1	NC	N1	NC	NA	2
3.4B_1_4	0	2	3.4B	1	NC	N1	NC	N1	NC	NA	4
3.4B_1_9	0	2	3.4B	1	NC	N1	NC	N1	NC	NA	9
3.4B_1_11	0	2	3.4B	1	NC	N1	NC	N1	NC	NA	11
3.4B_1_12	0	2	3.4B	1	NC	N1	NC	N1	NC	NA	12
3.4B_1_14	0	2	3.4B	1	NC	N1	NC	N1	NC	NA	14
3.4B_1_17	0	2	3.4B	1	NC	N1	NC	N1	NC	NA	17
3.4B_1_18	0	2	3.4B	1	NC	N1	NC	N1	NC	NA	18
3.4B_1_20	0	2	3.4B	1	NC	N1	NC	N1	NC	NA	20
3.4B_2_2	0	2	3.4B	2	NC	N3	NC	N3	NC	NA	2
3.4B_2_3	0	2	3.4B	2	NC	N3	NC	N3	NC	NA	3
3.4B_2_8	0	2	3.4B	2	NC	N3	NC	N3	NC	NA	8
3.4B_2_9	0	2	3.4B	2	NC	N3	NC	N3	NC	NA	9
3.4B_2_12	0	2	3.4B	2	NC	N3	NC	N3	NC	NA	12
3.4B_2_15	0	2	3.4B	2	NC	N3	NC	N3	NC	NA	15
3.4B_2_17	0	2	3.4B	2	NC	N3	NC	N3	NC	NA	17
3.4B_2_18	0	2	3.4B	2	NC	N3	NC	N3	NC	NA	18
3.4B_2_19	0	2	3.4B	2	NC	N3	NC	N3	NC	NA	19
3.4B_2_20	0	2	3.4B	2	NC	N3	NC	N3	NC	NA	20
3.4B_5_3	0	3	3.4B	5	NC	N7	NC	N7	NC	NA	3
3.4B_5_6	0	3	3.4B	5	NC	N7	NC	N7	NC	NA	6
3.4B_5_7	0	3	3.4B	5	NC	N7	NC	N7	NC	NA	7
3.4B_5_14	0	3	3.4B	5	NC	N7	NC	N7	NC	NA	14
3.4B_5_15	0	3	3.4B	5	NC	N7	NC	N7	NC	NA	15
3.4B_6_1	0	3	3.4B	6	NC	N9	NC	N9	NC	NA	1
3.4B_6_3	0	3	3.4B	6	NC	N9	NC	N9	NC	NA	3
3.4B_6_6	0	3	3.4B	6	NC	N9	NC	N9	NC	NA	6
3.4B_6_13	0	3	3.4B	6	NC	N9	NC	N9	NC	NA	13
3.4B_6_15	0	3	3.4B	6	NC	N9	NC	N9	NC	NA	15
3.4B_11_2	0	3	3.4B	11	NC	N7	NC	N7	NC	NA	2
3.4B_11_3	0	3	3.4B	11	NC	N7	NC	N7	NC	NA	3
3.4B_11_6	0	3	3.4B	11	NC	N7	NC	N7	NC	NA	6
3.4B_11_8	0	3	3.4B	11	NC	N7	NC	N7	NC	NA	8
3.4B_11_11	0	3	3.4B	11	NC	N7	NC	N7	NC	NA	11
3.4B_12_2	0	3	3.4B	12	NC	N9	NC	N9	NC	NA	2
3.4B_12_3	0	3	3.4B	12	NC	N9	NC	N9	NC	NA	3
3.4B_12_5	0	3	3.4B	12	NC	N9	NC	N9	NC	NA	5
3.4B_12_6	0	3	3.4B	12	NC	N9	NC	N9	NC	NA	6
3.4B_12_15	0	3	3.4B	12	NC	N9	NC	N9	NC	NA	15
3.4B_7_3	0	4	3.4B	7	NC	N11	NC	N11	NC	NA	3
3.4B_7_4	0	4	3.4B	7	NC	N11	NC	N11	NC	NA	4
3.4B_7_6	0	4	3.4B	7	NC	N11	NC	N11	NC	NA	6
3.4B_7_8	0	4	3.4B	7	NC	N11	NC	N11	NC	NA	8
3.4B_7_11	0	4	3.4B	7	NC	N11	NC	N11	NC	NA	11
3.4B_8_11	0	4	3.4B	8	NC	N13	NC	N13	NC	NA	11
3.4B_8_12	0	4	3.4B	8	NC	N13	NC	N13	NC	NA	12
3.4B_8_13	0	4	3.4B	8	NC	N13	NC	N13	NC	NA	13
3.4B_8_3	0	4	3.4B	8	NC	N13	NC	N13	NC	NA	3
3.4B_8_9	0	4	3.4B	8	NC	N13	NC	N13	NC	NA	9
3.4B_9_2	0	4	3.4B	9	NC	N13	NC	N13	NC	NA	2
3.4B_9_5	0	4	3.4B	9	NC	N13	NC	N13	NC	NA	5
3.4B_9_6	0	4	3.4B	9	NC	N13	NC	N13	NC	NA	6
3.4B_9_7	0	4	3.4B	9	NC	N13	NC	N13	NC	NA	7
3.4B_9_9	0	4	3.4B	9	NC	N13	NC	N13	NC	NA	9
3.4B_10_1	0	4	3.4B	10	NC	N11	NC	N11	NC	NA	1
3.4B_10_2	0	4	3.4B	10	NC	N11	NC	N11	NC	NA	2
3.4B_10_3	0	4	3.4B	10	NC	N11	NC	N11	NC	NA	3
3.4B_10_5	0	4	3.4B	10	NC	N11	NC	N11	NC	NA	5
3.4B_10_6	0	4	3.4B	10	NC	N11	NC	N11	NC	NA	6
3.4B_13_1	0	5	3.4B	13	NC	N19	NC	N19	NC	NA	1
3.4B_13_4	0	5	3.4B	13	NC	N19	NC	N19	NC	NA	4
3.4B_13_6	0	5	3.4B	13	NC	N19	NC	N19	NC	NA	6
3.4B_13_12	0	5	3.4B	13	NC	N19	NC	N19	NC	NA	12
3.4B_13_14	0	5	3.4B	13	NC	N19	NC	N19	NC	NA	14
3.4B_14_1	0	5	3.4B	14	NC	N21	NC	N21	NC	NA	1
3.4B_14_4	0	5	3.4B	14	NC	N21	NC	N21	NC	NA	4
3.4B_14_10	0	5	3.4B	14	NC	N21	NC	N21	NC	NA	10
3.4B_14_12	0	5	3.4B	14	NC	N21	NC	N21	NC	NA	12
3.4B_14_15	0	5	3.4B	14	NC	N21	NC	N21	NC	NA	15
3.4B_15_5	0	5	3.4B	15	NC	N19	NC	N19	NC	NA	5
3.4B_15_8	0	5	3.4B	15	NC	N19	NC	N19	NC	NA	8
3.4B_15_9	0	5	3.4B	15	NC	N19	NC	N19	NC	NA	9
3.4B_15_13	0	5	3.4B	15	NC	N19	NC	N19	NC	NA	13
3.4B_15_15	0	5	3.4B	15	NC	N19	NC	N19	NC	NA	15
3.4B_16_3	0	5	3.4B	16	NC	N21	NC	N21	NC	NA	3
3.4B_16_4	0	5	3.4B	16	NC	N21	NC	N21	NC	NA	4
3.4B_16_5	0	5	3.4B	16	NC	N21	NC	N21	NC	NA	5
3.4B_16_11	0	5	3.4B	16	NC	N21	NC	N21	NC	NA	11
3.4B_16_12	0	5	3.4B	16	NC	N21	NC	N21	NC	NA	12
3.4B_17_3	0	6	3.4B	17	NC	N25	NC	N25	NC	NA	3
3.4B_17_4	0	6	3.4B	17	NC	N25	NC	N25	NC	NA	4
3.4B_17_6	0	6	3.4B	17	NC	N25	NC	N25	NC	NA	6
3.4B_17_12	0	6	3.4B	17	NC	N25	NC	N25	NC	NA	12
3.4B_17_13	0	6	3.4B	17	NC	N25	NC	N25	NC	NA	13
3.4B_18_1	0	6	3.4B	18	NC	N28	NC	N28	NC	NA	1
3.4B_18_4	0	6	3.4B	18	NC	N28	NC	N28	NC	NA	4
3.4B_18_5	0	6	3.4B	18	NC	N28	NC	N28	NC	NA	5
3.4B_18_7	0	6	3.4B	18	NC	N28	NC	N28	NC	NA	7
3.4B_18_12	0	6	3.4B	18	NC	N28	NC	N28	NC	NA	12
3.4B_19_4	0	6	3.4B	19	NC	N25	NC	N25	NC	NA	4
3.4B_19_6	0	6	3.4B	19	NC	N25	NC	N25	NC	NA	6
3.4B_19_8	0	6	3.4B	19	NC	N25	NC	N25	NC	NA	8
3.4B_19_9	0	6	3.4B	19	NC	N25	NC	N25	NC	NA	9
3.4B_19_13	0	6	3.4B	19	NC	N25	NC	N25	NC	NA	13
3.4B_20_2	0	6	3.4B	20	NC	N28	NC	N28	NC	NA	2
3.4B_20_6	0	6	3.4B	20	NC	N28	NC	N28	NC	NA	6
3.4B_20_9	0	6	3.4B	20	NC	N28	NC	N28	NC	NA	9
3.4B_20_11	0	6	3.4B	20	NC	N28	NC	N28	NC	NA	11
3.4B_20_12	0	6	3.4B	20	NC	N28	NC	N28	NC	NA	12

## Sheet: Key to column names
Sample	Sample name coded as follows: Patch_pairing_trial
AgrFocal	Whether the focal worker initiated agression (presence=1, absence=0). Note: If the focal worker was not the first to initiate agression but the foreign individual initated agression (data not shown) and the score would be 0.
Group	Once a Polyergus colony was found, enslaved Formica altipetens were behaviorally assyed w/ a close and far free-living F. altipetens colonies. These assays could then be compared to analogous assays done on a nearby free-living focal colony of similar size. A total of 6 Polyergus colonies were found,therefore, there are 6 groups.
Patch	Describes one of two areas where colonies were collected from. See S1 Table for more information
Pairing	Each pairing is numbered and includes a focal colony (enslaved or free-living) and invading colony (close or far)
Treatment	Focal Colony type (Enslaved or Free-living) paired w/ an foreign colony type (Free-living close to focal or Free-living Far from focal nest)
Focal	Label for the focal colony. Focal colonies were accessed to determine their level of agression towards non-nestmates (originating from foreign colonies.)
ID focal	Whether focal worker was enslaved or free-living F. altipetens. Focal individuals were placed in neutral behavioral assay arenas first and allowed to acclimate. Foreign individuals were then added. Aggression was noted. Presense or absence of agression of the focal worker was focused on here.
Foreign	Label for the foreign colony. These were used to access the level of agression of focal colonies
Idforeign	Whether the foreign worker was from a free-living colony or was a negative control (from own colony)
Distance	Whether the foreign colony was close to the focal colony or far from it. See Materials and Methods section for average distances.
Trial	10 trials were conducted per behavioral assay pairing (see pairing above) and numbered accordingly
	For additional information on behavioral trials (type of agresison and whether aggression was initated by the foreign individual) please contact the corresponding author Candice Torres (candicewt@gmail.com)
